# Supplementary material for: Computational identification of Y-linked markers and genes in the grass carp genome by using a pool-and-sequence method
Source: Sci Rep. 2017 Aug 15;7:8213. doi: 10.1038/s41598-017-08476-y (PMC5557828; doi:10.1038/s41598-017-08476-y)
Supplement: Supplementary file 1 — Supplementary Table S1 [file 41598_2017_8476_MOESM1_ESM.xls]

## Sheet: Sheet2
Additional file 1
Table S1: The 169 putative Y-linked sequences with Ri-norm value <0.15
Fragment	Length	F-reads	M-reads	Ri	Ri-norm
Sca 57_1111_444	444	0	20	0	0
Sca 659_3_406	406	0	16	0	0
Sca 704_46_600	600	0	21	0	0
Sca 704_63_267	267	0	16	0	0
Sca 713_29_622	622	0	43	0	0
Sca 713_41_244	244	0	19	0	0
Sca 713_43_639	639	0	15	0	0
Sca 713_68_619	619	0	39	0	0
Sca 713_91_292	292	0	17	0	0
Sca 811_23_533	533	0	20	0	0
Sca 811_51_281	281	0	20	0	0
Sca 971_19_633	633	0	16	0	0
Sca 971_3_662	662	0	34	0	0
Sca 28791_0_786	786	0	51	0	0
Sca 101504_0_385	385	0	17	0	0
Sca 82717_632	632	7	555	0.0126126	0.0124606
Sca 17570_1603	1603	31	2095	0.0147971	0.0146189
Sca 99321_544	544	10	658	0.0151976	0.0150145
Sca 42774_982	982	21	1081	0.0194265	0.0191924
Sca 30984_1191	1191	18	811	0.0221948	0.0219274
Sca 713_52_382	382	1	45	0.0222222	0.0219545
Sca 22886_1403	1403	40	1730	0.0231214	0.0228428
Sca 41681_997	997	25	1064	0.0234962	0.0232131
Sca 10202_2201	2201	82	3187	0.0257295	0.0254195
Sca 704_20_2313	2313	2	74	0.027027	0.0267014
Sca 41220_1003	1003	12	429	0.027972	0.027635
Sca 95974_560	560	4	140	0.0285714	0.0282272
Sca 51222_883	883	19	662	0.0287009	0.0283551
Sca 704_27_417	417	1	34	0.0294118	0.0290574
Sca 2591_0_1254	1254	2	66	0.030303	0.0299379
Sca 37142_1070	1070	30	973	0.0308325	0.030461
Sca 25835_1316	1316	54	1711	0.0315605	0.0311802
Sca 26010_1311	1311	17	535	0.0317757	0.0313928
Sca 713_80_317	317	1	31	0.0322581	0.0318694
Sca 31094_1189	1189	38	1161	0.0327304	0.0323361
Sca 18211_1575	1575	35	1062	0.0329567	0.0325596
Sca 971_9_1908	1908	6	175	0.0342857	0.0338726
Sca 811_22_1407	1407	2	58	0.0344828	0.0340673
Sca 52330_872	872	37	1073	0.0344828	0.0340673
Sca 971_34_3238	3238	9	240	0.0375	0.0370482
Sca 811_11_604	604	1	26	0.0384615	0.0379981
Sca 25190_0_846	846	14	357	0.0392157	0.0387432
Sca 2369_10502	10502	473	11948	0.0395882	0.0391112
Sca 713_92_1121	1121	3	73	0.0410959	0.0406007
Sca 811_50_718	718	2	48	0.0416667	0.0411646
Sca 101722_533	533	13	312	0.0416667	0.0411646
Sca 28791_1_303	303	2	47	0.0425532	0.0420405
Sca 34538_1119	1119	25	587	0.0425894	0.0420763
Sca 25190_1_475	475	4	92	0.0434783	0.0429544
Sca 74714_684	684	1	23	0.0434783	0.0429544
Sca 94216_569	569	1	23	0.0434783	0.0429544
Sca 29910_1215	1215	43	986	0.0436105	0.0430851
Sca 29210_1231	1231	21	481	0.043659	0.043133
Sca 704_70_756	756	4	91	0.043956	0.0434264
Sca 6316_0_2728	2728	65	1462	0.0444596	0.043924
Sca 3194_1_986	986	16	344	0.0465116	0.0459512
Sca 28062_1259	1259	29	620	0.0467742	0.0462106
Sca 76682_670	670	12	256	0.046875	0.0463102
Sca 80200_648	648	7	149	0.0469799	0.0464138
Sca 704_7_205	205	2	42	0.047619	0.0470453
Sca 53887_856	856	7	146	0.0479452	0.0473675
Sca 43430_973	973	16	329	0.0486322	0.0480463
Sca 102691_529	529	16	320	0.05	0.0493976
Sca 713_56_1102	1102	8	156	0.0512821	0.0506642
Sca 48470_914	914	21	406	0.0517241	0.0511009
Sca 79365_653	653	1	18	0.0555556	0.0548862
Sca 811_14_1178	1178	7	123	0.0569106	0.0562249
Sca 811_17_2491	2491	11	188	0.0585106	0.0578057
Sca 86247_611	611	1	17	0.0588235	0.0581148
Sca 713_42_1541	1541	3	50	0.06	0.0592771
Sca 713_93_3485	3485	9	149	0.0604027	0.0596749
Sca 10567_0_298	298	17	281	0.0604982	0.0597693
Sca 971_13_553	553	9	146	0.0616438	0.0609011
Sca 971_15_230	230	2	32	0.0625	0.061747
Sca 119506_394	394	1	16	0.0625	0.061747
Sca 713_47_1269	1269	13	199	0.0653266	0.0645395
Sca 21_2884_518	518	1	15	0.0666667	0.0658634
Sca 713_28_870	870	24	360	0.0666667	0.0658634
Sca 113630_452	452	1	15	0.0666667	0.0658634
Sca 36980_1073	1073	36	520	0.0692308	0.0683966
Sca 10567_3_1174	1174	133	1899	0.0700369	0.069193
Sca 92833_576	576	9	127	0.0708661	0.0700123
Sca 59876_799	799	12	168	0.0714286	0.070568
Sca 60780_791	791	14	191	0.0732984	0.0724153
Sca 704_33_2332	2332	21	277	0.0758123	0.0748988
Sca 713_38_801	801	4	52	0.0769231	0.0759963
Sca 704_49_333	333	10	126	0.0793651	0.0784088
Sca 811_16_1727	1727	5	63	0.0793651	0.0784088
Sca 3194_0_1845	1845	35	427	0.0819672	0.0809796
Sca 3194_6_815	815	7	84	0.0833333	0.0823293
Sca 106014_515	515	8	96	0.0833333	0.0823293
Sca 811_19_580	580	7	83	0.0843373	0.0833212
Sca 128470_317	317	7	83	0.0843373	0.0833212
Sca 1586_6_1093	1093	5	59	0.0847458	0.0837247
Sca 102867_528	528	15	176	0.0852273	0.0842004
Sca 704_53_1214	1214	7	82	0.0853659	0.0843373
Sca 3194_2_438	438	14	158	0.0886076	0.08754
Sca 90621_587	587	7	77	0.0909091	0.0898138
Sca 704_69_448	448	3	32	0.09375	0.0926204
Sca 704_9_1519	1519	68	707	0.096181	0.0950222
Sca 667_22_390	390	2	20	0.1	0.0987951
Sca 811_2_372	372	3	30	0.1	0.0987951
Sca 704_13_1697	1697	16	153	0.104575	0.103315
Sca 11_1372_413	413	2	19	0.105263	0.103995
Sca 713_18_260	260	2	19	0.105263	0.103995
Sca 713_22_716	716	2	19	0.105263	0.103995
Sca 53136_0_251	251	2	19	0.105263	0.103995
Sca 94691_566	566	2	19	0.105263	0.103995
Sca 106725_512	512	2	19	0.105263	0.103995
Sca 971_11_1003	1003	18	168	0.107143	0.105852
Sca 811_30_1549	1549	16	148	0.108108	0.106806
Sca 288_312_445	445	3	27	0.111111	0.109772
Sca 67044_1_633	633	2	18	0.111111	0.109772
Sca 3194_8_678	678	20	176	0.113636	0.112267
Sca 713_83_2777	2777	11	96	0.114583	0.113203
Sca 62_526_221	221	2	17	0.117647	0.11623
Sca 39145_1_218	218	2	17	0.117647	0.11623
Sca 45158_952	952	2	17	0.117647	0.11623
Sca 63303_769	769	2	17	0.117647	0.11623
Sca 74712_684	684	6	51	0.117647	0.11623
Sca 704_15_1909	1909	37	311	0.118971	0.117538
Sca 704_50_522	522	6	50	0.12	0.118554
Sca 704_73_685	685	16	133	0.120301	0.118851
Sca 811_0_802	802	15	123	0.121951	0.120482
Sca 713_46_248	248	6	49	0.122449	0.120974
Sca 0_1710_260	260	2	16	0.125	0.123494
Sca 551_90_350	350	2	16	0.125	0.123494
Sca 1910_1_225	225	2	16	0.125	0.123494
Sca 31808_2_382	382	2	16	0.125	0.123494
Sca 70852_711	711	2	16	0.125	0.123494
Sca 80046_649	649	4	32	0.125	0.123494
Sca 80085_0_243	243	2	16	0.125	0.123494
Sca 81161_642	642	2	16	0.125	0.123494
Sca 111303_0_256	256	2	16	0.125	0.123494
Sca 119039_1_274	274	2	16	0.125	0.123494
Sca 518_23_1773	1773	3	23	0.130435	0.128863
Sca 67560_736	736	3	23	0.130435	0.128863
Sca 971_5_487	487	14	107	0.130841	0.129265
Sca 9717_1_334	334	25	188	0.132979	0.131377
Sca 2_7652_268	268	2	15	0.133333	0.131727
Sca 63_256_207	207	2	15	0.133333	0.131727
Sca 63_897_403	403	2	15	0.133333	0.131727
Sca 67_1174_311	311	2	15	0.133333	0.131727
Sca 85_331_260	260	2	15	0.133333	0.131727
Sca 300_313_315	315	2	15	0.133333	0.131727
Sca 370_321_248	248	2	15	0.133333	0.131727
Sca 17767_1_625	625	2	15	0.133333	0.131727
Sca 38159_0_524	524	2	15	0.133333	0.131727
Sca 64008_764	764	2	15	0.133333	0.131727
Sca 87177_606	606	2	15	0.133333	0.131727
Sca 258_519_331	331	3	22	0.136364	0.134721
Sca 73611_692	692	3	22	0.136364	0.134721
Sca 99845_1_295	295	3	22	0.136364	0.134721
Sca 105025_519	519	3	22	0.136364	0.134721
Sca 971_4_1894	1894	111	813	0.136531	0.134886
Sca 713_63_1024	1024	46	323	0.142415	0.140699
Sca 15_2483_227	227	3	21	0.142857	0.141136
Sca 26_145_564	564	3	21	0.142857	0.141136
Sca 16827_2_225	225	3	21	0.142857	0.141136
Sca 79488_652	652	3	21	0.142857	0.141136
Sca 86364_0_368	368	4	28	0.142857	0.141136
Sca 713_35_678	678	34	235	0.144681	0.142938
Sca 971_16_227	227	4	27	0.148148	0.146363
Sca 53905_0_617	617	4	27	0.148148	0.146363
Sca 391_247_204	204	3	20	0.15	0.148193
Sca 59046_0_274	274	3	20	0.15	0.148193
Sca 100068_541	541	3	20	0.15	0.148193
Sca 704_38_1388	1388	101	671	0.150522	0.148708
Sca 811_54_643	643	30	199	0.150754	0.148937
Notes:Fi-reads is the number of female-pool aligned reads against Fragmenti in male-gc-assembly, and Mi-reads is the number of male-pool aligned reads against Fragmenti in male-gc-assembly. Thus, Ri denotes the ratio that divides the Fi-reads by the Mi-reads, Ri-norm is the momalization of Ri value, and can fairly describe the difference in the ratio of alignment reads against the reference genom…
