# Supplementary material for: Computational identification of Y-linked markers and genes in the grass carp genome by using a pool-and-sequence method
Source: Sci Rep. 2017 Aug 15;7:8213. doi: 10.1038/s41598-017-08476-y (PMC5557828; doi:10.1038/s41598-017-08476-y)
Supplement: Supplementary file 2 — Supplementary Table S2 [file 41598_2017_8476_MOESM2_ESM.xls]

## Sheet: Sheet2
Additional file 2
Table S2: The 75 fragments (Ri-norm<0.3) in the five Y-linked scaffolds
Scaffold	Fragment	Length	Fi-reads	Mi-reads	Ri-norm	Female genome hit	PCR (full-sib)	PCR (wild)	Sequence
Sca 971	Sca 971_11_1003	1003	18	168	0.107143	yes			GGGGAGATCTGTTAGTGTTTGATGTTATTAATTGTTAATTTGGAATTTAAAATGTTTTCTGGTATGTCTTTTTTGAGTTTTTGTGGTTACCATTGTGCTGAAGAGTAGAGCCTATGGTTAGGTTGATGATTGGCCAAACACCATTAAGACTATAATTAATTACTTTATTTAAAAAGTAGTGGCTGTGCTCTCTTCAGCACTGTGATAGACTGTCTGCTAAATACTTTTGCACATGCAGGTGTGCTTGTGCTATTGTTAGCTAGCTAAACATATGAAACATATATGATGTAAATATTTTTTGAAATATCAGAAATATATTACATTATATATTTCTAGATATGTAAATGTAAGACAACTACAGTGACGGGGAGGGGACATGTTCAGTTCATGTAGTTTTGT…
	Sca 971_13_553	553	9	146	0.0616438	yes			TTGTTATATTTTAGCAGCAAAAATAGTTTCAAACAAAGATCACAGCAAAGCACAACCTTGTTTTCATTTCTGAATCATTCAGCATTTTGAATGAATCAGTTGAGTCAAAGATTCAATGACCCATTCATAAACAACTGCCTCATTCTTGAATGAATCAGCCATTAGAATGAATCGTTTGAATGAATGAATCAAAGTCTCATTAAGACAGTTACTTGCCGCCACCTACTGGTGGTTTAGTTTAATTAAACATTTCATATTTGTATTTTCAAAAAATATTTAAAACAATCCCATAACATTAATTAATGCATTTGTAATAAATCAAAAATATGCAGATTTACATATGTCTGCTTTGTTTTCCAGATAAGCTACTGTTTTACTCGTACAAGTAAATGACTGATT…
	Sca 971_15_230	230	2	32	0.0625	yes			TTGAAAATATCTAGGTGTAAGAGTTTCTATGTGTTGAGAGTTATCCGAATTTTCTGACTTCTGTAACGTGAGGCAGCTAGCAGACGGTCGGTTTAGCCAGTCTGTCTGCTTTCTGACCTGGGCCCCAGTTTGTCATGTTTTAGTTAAGAGACTAAGAGAATAAGACTATGTGCCATATTACTAGAGAGAAGAGCAGCACCATCCCGGGAGGGATGAATACCATCTCTTTT
	Sca 971_16_227	227	4	27	0.148148	yes			ATAAGCAACAATGAATAAAAGTAAGAGATTCAAAACAAAGCTATACGGAGTTACAGACGCAAACCAATCTCTGTGAGCAAAAGGGTAGCACCAGAGAAGCAAACAAATGTAAAGGGCTGACACTTGGCAGAATGCGAATACAACAATGACATGATGAATTTTCTAATTGCTGTATGTCGTCATCTATCGACATTTAGCTATATATATAGGGCATTAAAAAATTAAAA
	Sca 971_19_633	633	0	16	0	yes			AGAAAAGATCAATGTTACAGGCATAATGGTTTTGAAAGCAGAATTTATCCAAATATAAAATGCTTTAAAAACGACCTCTAGTGGGTATTTTTATAGGGCTTCCCCCTACTAAATTTTTCTAGTCGACTATATATTACATTAATTAATATAATAAACCATGATGAGCCTTTGATATATACAGGCATAATTTAATACGCGCTCAAGCGAATGCAGAAAGCTTGCTGCAAAGCACCGACAAAAGTAGCCTAATGATTATTGTGTCGGGGAAATGTCAGGAATAAAATACATGTGATCTCGCTGCCACCTCCATGTCATGTAAGTGCATTAATACTTTAGCATAAAAACTTGCACATTTATCTAGGTCAACGTTAGAGTGTGCGATCCAAATTAAAATAAATC…
	Sca 971_3_662	662	0	34	0	no	yes	yes	GTTATTTGCATACAATTATGCATAATGTATAATTAATACTATAGTAACTGCATGTAACATATAAAACTGTTTAATAAAGCATTGCATATTTTTGATTACAGTAATAATTTGCTTATTGAAGTATCACATCATTAGCTCTGCAACCTCTGTAACTGCTAGTCTGAAACACAAGATGGTGCCAAATATTTTTCCTAACTTGTGTTTGTGTAAAGTGAGAGTGAGACCACAGAATAATTCAAGAGAGCTGAAAGTTGCAGCAGTCTATTGTACAGATGCAGTTATTGTCATTATTCAGAAGTATTTGACCTCTGAACGCTGTATTATCTAATGGATTTCCTCTGTACTTTGATACTTTATAAATAGTGTGGAATATAAAGACCCTTAACGTGAAGTCATGGA…
	Sca 971_30_188	188	1	13	0.0769231	no	yes	yes	CACACAGGCAAAGGAGAGAAAAAAAACGTTCTGTGAGTATATTTAAAACTCTTTTCAGGTGGGTTGCAAAAAATAAGAATTAAGCGTAAATCTAAATTAAATTATCTAATAACAGCGCTGTTATTAGATAATTAAATTAAATTAAATTATCTTAAATTGCTACATTCATTGTGGAACATTTAATGAAA
	Sca 971_34_3238(previous sex-specific markers)	3238	9	240	0.0375	no	yes	yes	TATATCCGAACTATGACAGAGAAACCACTGCAAAATTATGTATTTTAATGATGTTTTAGGAGGTCAGAAGAGCACAGCTGGATCTTCTCAGACAGATGTCTCAGATGCACATGGAGAGGCTCTGGCATCAGCCAGTCTGATGATACATTCATCTGTCGATCAGCCCGCAGCAGACCTGACCCATCAGAGAGACCGTTACAGAGGTGCAGACCTCGTCCATGACTGAACACATTTTATTCTGTGATAGATTTATATTTCATATAAGGTTTCCACTTGTGAGGTGCCATTTATTCATTCATTCATTCATTCTGTTCTGACTATCCTGTAATACTGACCTCTCTCAAATCTGATATGTCATGATGCTTCAGGGGGTCTGGAGCGTAAAACAGACACGTATGA…
	Sca 971_4_1894	1894	111	813	0.136531	no	yes	yes	ATATAAAATATTAATGAAAACAACATGAATCCTTCATGATCATATAATTATCAAATTAAATAAAAAAGATCTAAAAACACAGAAACGTTCCACTTGCTGCCTTTTCTTCTTTTTCTTTTAGCTCTTTATCGTCCATCATTGACTTCACCACAGATGTTTATTTGATCCTCTGATAACTCATTAATTGTCAAACTTCTCCAGACTTTATGCAAAATGATTTTTAGATGAAACATTGAAGATGGGTCGACCGTGGTTAGTTTCACTGTACTAGCTCAGATTTGAAGTGAGGGAGGGTGAGAGAGATGGGGGGGGGGGGGGGGGGGGGGNCTCCCTTTTCTCTTCCCAGAATCTTCTCTTAATGTGTGCCAACCAGACATAAACATTTAGATTGTCCCATAA…
	Sca 971_5_487	487	14	107	0.130841	yes			TGTCGAAAATTACGCCTTGAGCCAAGGATTCCAAGGATATAAGACACTTGAGCCTGGGCCTAATGGCTCAGGAGTTATGAGCTATTTCGTACTTTTGACCGCTGTAGCGCCCCTGTCAGGCCGATCGGAGCAAGCCTTGGTGATGTTGTAGGCGGTATGAGTACTACCATCCCTCAAAGTTTCAAGTCTCTTCTATGGGTTTGATTTTGGTTGTCATTTATTGAAATACAAAAATACAGTGCGTCGGTGACTGTCTGCTGAATGCCCCTCCGAGGCCATATGGGAAAGTGAATATTTACAAAGACAACATTAAAACTACAGTTACATTTACACCCTTCCAACAAAAAAAAAAAAAAAAATGGATCGACTTCTGTCAACTTGTTGAACACTTTTTTATTT…
	Sca 971_6_85	85	0	13	0	yes			TAAACACCTCTGTCACACAATCAGAATCAAGCATTCCAGACCATTGCAGTCCCTTTCACAAGGCATTTAGTATTTAGTTCCTCTG
	Sca 971_9_1908	1908	6	175	0.0342857	no	yes	yes	TTAAACAATAAAAATGTTGCAAAGTGGCACTTATTTGAAGTGGACAGGGCACTCTTCCAGAAAACCAGAGAGAATTACACATTTTCCATTGATGTGGAAGGTTTTGAGGAAGAGGAAGGTGCCTAGTACCACGAAGGCCAGAATCTGTCTCGGATGGTTAGGTACATCTATGTTAAAAAGAAACTACTTGCGGTCTTCCCCTCAGATGTGTGAAACACTATAATTTTCCTCTGAGCTTCACACCATCTGAAGCCTTTGAGTTCAGTGGTAACTCCACTAACTGAATCCTTGATCATCACTTCAACAGCCAAAAACCTGACGGTTTGTTGTGTTTCTTTAAATTTGTCATTAATTCAACATTTGATGGCCATGATTATCAGGGTCTTCCTTTCCATTTGT…
	Sca 971_32_446	446	7	44	0.159091	no	yes	yes	AAAAAAAAAAAAAAAAAAAAAAAAAAAAAAAAAACGACATTCAATTTAATATATTTGAAATAATAAATTAGTAAATTTAATACATTAATAATGCAAGTTCTTTTTTATTTAAAGACATTCTACATCTTATAAAGTACTGTTATTGATAAGATTATTCGTTTTGATATGATATTGATATGCCTCTTTGATTTGATGTTTTGCCCACAAATCCTGAATTCACTTTTTGCAGGTCTAAAGACATGGACAAGTGGGAGTTTACAGAGAGGATGCTTTTTTGTCTCTCCCACACACATTCCTCAGATCAGAAGCGGACACAAGAAGGTAGCCTAATTAGGATTAATTAGTGTCAGAGCATACAGACAACAATGTTGGAAATGTTTTCCTTTGTGTTTTTCACAT…
Sca 704	Sca 704_13_1697	1697	16	153	0.104575	yes			AGGGGCCTGTACCATGATGGTAGTTGAACAAATTCAGGGTTATAGGATTAGTTTCGAGTTGACAAAACTAAACCACTCCAATCTGGTTTTGTTGGTACGATGATGCTGATCATCAACTTCCTTTGTCAACTCATGCTTTGATCCTGAATTTGTGGAGCGCGTGCACATGAATGCGTGACATCAGTGGCAAACAGCCAATCACATGCCTTGCAACAGAAATAAACTGTAATCCACTACTAGCAAGAGAGCCAGCGCTCTTTTGCTGAAGGTTAAGAATTTAAACGTATTTACACTGATGAAAATATTTGTTCATGAAAGAGGACAAAAAATTAAGAAATTATCTTACTTATCAGTGCAATTATCATTTATAATTATATAAATTATCAGTGCAAGTGAAAC…
	Sca 704_15_1909	1909	37	311	0.118971	no	yes	no	CATGAAACTATCTATGAAATGTGTGGTGGCTGCTGTCTCACTTCGTCCGACGAAGCTTCTTTCACAGGGTTTTGGACTGTTTTATTTTTTTACTAAACACCAGATGGCGCTGTTTTCGACACTCTCAAAGCTTTGAATCTTTTCCCGAAACAATGAGGGGAAAGCCTCAGTGCTTCATGAGGCTTCATTTGCCCATCACTAATAGATTGCACGATTGCTCACAGCAGAGTTCACAGCAGCTTAAACGCATTTAAACTGAAAAATCAACTGGGGATAATAACAGCCTGCACACCACCACGAAGTTGCAAACCAAAACTTGCAAACCAAGCTTAATCACAATCTTAAATAGACAGAGTTCGAGTGCTGATAGGCTGCCACTCTGAATATGTGGGAGGGAAC…
	Sca 704_20_2313	2313	2	74	0.027027	yes			CTCATTAAGGTAACGTGACACATGTCAACTTTTTCAGTTCATTGACTGTAAGTCTGGGCTGGATGTGAGAAACATCAAAGTCTCTCCAGCTTATTCAAACACTCTTCTGATATGATGGTGTTATTTATCAACTGCACATTTAAAACAGTGTTTTATTTTCCTCCACAGAAACAAAGATCAGCGATTAATGACGGCCAGTAAAGTGACCCAACCAGAAGCTGCTGGAAAGGTTGCGTGTGTGTTTTATTAGGGGTTTCATTGTGGACACACATTGTTTGAGACTTCTATTTCAACAAAAAGTGTTTGAGGTTAATCAAGTTCCTCTAAAACTTATTTCAGAGCCTGAAGACACAGAAACCCAGAGAGGATCATTTCCAGAGTCTCTCAAACACAAAGAAG…
	Sca 704_27_417	417	1	34	0.0294118	yes			ATCAATGTAAGTCCACATATATGTCTGTATTCATCTGGTATATATTGTTGATGCTTATTGTTTACATTGGCGAGTTTTAAGTGTTTAATCGTGGTTGTAAATTGCCGTTAGAAATGCGCTAATTAGCATTAGCCACGGGAGTATTATTCTGGGCCAGGTGTGTTCGTTTCATTGCACTTTGCATTGACTATAAGGATATTTATGTTGATACAGACCTGAAAGTCTAATCTGTGTGTATTGTGCATATGTTATTGATATTATTATTATTGCAACTCAAATCGTCAAAGAATATAGTTCGTCATTTTATTTCTTTATTTGTTCTTCTAGATCATTACTACAGATATTATCACCACAGATAACTATAGTGCAAATGAAAACAAAAAGTATATTCCATCTTTA…
	Sca 704_33_2332	2332	21	277	0.0758123	no	yes	no	TGGGGTTACGGTTAATAGTATGATCAGTTGAAGTCTTTGTAAATTAATGAGAGCCTTATGACCACTTAGGATATTTAGACCATTGCATTCAATATAAATGAATCTGTCTCATTTTTTGCGTTCTCATCCCGAGTTAACCAGAGACAAAAGTGTGCCAAAATAAACAATAATAGCCTAATGGTTTATGATATATGCACCAAGTGTGTCCGTATAGTTCATTTGGAGCATGATGCACTCATCGCCATAAGTTTTAAGTTGCACAGATTAGAACAGAACATTATAATGATATATTTCTGCAACAATTACAGGTTTCATAATGACGAATCCGACCAGTCTGTATTGGGAAAATGTGTGCTTCATAGTAACAGATCTGCTTTATCTAAAACTTCAAATTATAAT…
	Sca 704_46_600	600	0	21	0	yes			GACGACTCATTACAAATGGGATTTTTTGGTCCTTCAATCGTATATTGCTTCTGTGTTTGGCTATACACCTTTTTAAACAATGTTTTGTTTTACCTATATAGGCCAAACCGCAGAGACATATTACACAAAATTATTCCCTTAATCTCAAACTGTTTCTCTGACTGCGGATGACTAAAAGTGAGATACTGTTGTGAAATTACATTGTGCACATCTATAATTGCCATCAGGGACTGAAAAGGGATTAATGGATCGTTCCGACACTTGGTCAGCTCTCACCACCATTTGCCATATTGGGGGCTCGTTTATGGACAATTCGTGGAAGATCTAAACACTGACTCAATGAAGGGTCAGAGCTTAGAATATGCCAGTGTTTATGTACTATGTTTGCAAACTCATTAC…
	Sca 704_49_333	333	10	126	0.0793651	yes			ATCACAAACTCTGGATTAAGTCTGAGTTGACAGAATGTTTATACCGAGCATTATGAGATCATTGAACCTGATGTAAGATGATTCAAGCCACAACTGACACGTCAATGTCTGTATTTCGTATCTGAGATTCTGACCCATGTCCAGAATGTAATAAGTTTACTCATTTAGCCTGACTTCCTGAGAATAAATATGTACTTGTTTTGTATTTTATTAATTTGCTCATGCAAGTACATTAACCAGGAGTCATATTTTATAGAAAGAGAACTAAGTTTGAACTCTTATTATTCTGCTCATATGATAGCTGTTCGAGACATGTAAAGACAGCTGTGTCTA
	Sca 704_50_522	522	6	50	0.12	yes			AAGGTCACAAAGGTCAATAACACATTACAGTTTTCACGCTCTACAAAAGCTGTTCTTTTCAACCCATGTTTGAGTCAAATATGGATAAACCCAACTGTTGGTTTAAGTTAACCTAGACTAGAGTGAAGTCCTGTCAAAACTCATCCTTGAAGAGAAAAGATTATTTTTAACTAATTGTGCTTGCAGGGGTTGTTTATTTTTAGAGGCATGTGACCATGCCAAAGCAATATTCTCCAGGAGAATTCAACAGTGGCTCAGATGAGAAGAGTCCTTCTGGACGTGATGTCTCACCTGTGACCTTACCAAAGTTTCTTAGGTACACAGAATGGAAAGTGGCACAGACAATATCTTTAAATGACTTCATTTGTGTAAAGAACTGAAGACCATATTCAGATGCTG…
	Sca 704_53_1214	1214	7	82	0.0853659	yes			TGCATTATTATTATTAAATGAATGACCCAGTTTTTATAACTTTTCAGTATTTCATCTTAAATGCTATTGTGTATTTTCTTTTTATTTAAAGTATGGAAGAGTTTATGTACTGCAGTTTTACTGTTAACAGAATCATTTTAAACTGATTTACTTAAATGTAAATCAATCCACACTATATTTCACAAATTATTTCACATTAAAACAGATATTACCTGATAGAAAAGATACTTGCCCAGTCTGTTATTTCCTGACAGTTACGACAACGCAGCTGATACTTTTCACACATTTGAAGAATATGTGCCTCTAAAGCATCTTCCTAAATGGAAAGAAATATTTCAAAATAAATAAATAAGATTGCACAGTTGCATTGATCATTCAAGCTTGTACATTAATACACAT…
	Sca 704_54_196	196	3	31	0.0967742	yes			GTATCAGCAGAGATTGAGTCAACTAGATCATCTATTGTGAGGGCCTCACCAACACGACAACCACTGGCACAGTTCCTCAACAACCGTCCATACTGGTGTGATGAATACGATCCTCAATTAGATGGAACTGGAATAAATACTTTGAATGTTGCGATCCCATCGGACTTATATCTACCTGAATCGTAATAAAGCACTG
	Sca 704_63_267	267	0	16	0	no	no	no	TTTGATTAAAAACATAACGGTTAATAACTTTATTTTTTAACTTTTTTTTTAATTCATTTTGAATAAAAGTTTAGGTTTAAAGTTTGAATCTTGTTATAAAAAAATAACTGTATTGTTTTCGAATAAATAATGTGCGTATTATTATTATTATTATTATTATAAAAAGTTAAATACAATTTTTTTTTATTCTTTTTGAAATAATGTTATAAGGTTTTTTTCTAATCAAACCAGAACCAATTGGATTTTTTTTTTTCATTTTTAAGCCCT
	Sca 704_69_448	448	3	32	0.09375	yes			TTCACTACGTTTGGCGATGTTCCTTTATTTTAAATAGCCTACTGTACATGTTAAGAAATGCAAAGTTTATTCCAAGCGCGCTCTTTTTTTCATGAACGATGCCCCATTCACAAATGAATCACTCTTTTGAGTCGATTCCGTTCAAAGACTTGTATTTTACTATCAAATGTTGAGAGCACATGGAAAATGTCCATGAAGATCCATGAAAATGCAACGTGGAATCTTATTGGCTGAGAGTGAACTGCACATGGAATTCTTTCGACAAAGATGGATATTTAATTTCTTTACAATTTAATTATATTAATCAAATGTAACCTAGTCTAACTGCATCACATTACAGGTCTAACCCAGATTTATCTAGACAATCAAACGAACAAACAAAAGTTTCTTAAAGTTATT…
	Sca 704_7_205	205	2	42	0.047619	yes			TGTGGAGTTCGGGCCAAGAACAAGCTGGACAGGTAGTAGGCAAACCGAGAAGGGTTTATTTAAACCAACAAATAAAATAATCTTAACAGGGAAGTTGAAAATCATTTCCAAAGGATATATACAAAGGAATAACAAAAAACAAAAATTAAACAATCAAAGAAAAATAACTCCCCTGTTAACAAGATAACAAAAACTACAACTAAGG
	Sca 704_70_756	756	4	91	0.043956	yes			AAAAAATATCTTCTGATTTAAGACAGAACAAGATCAGGGTCAGATCATCATTCCCTAAATACTTAAAATGTGGAGATCAAATAAACCACCTATAGTGAATTTCTTTTGAGGTCTGGTTAAACATAACATACAAAAATGCTTAAGCTCTTATGTATGTATGATTAATCAAAAGAACGTGATCTTATTCCTAAATGACAACGATTCGATGTCTACTAAAACTTTGAAATTACGATCACACCGGATTATTTAAACCTGCTTTTGTATTGTCGCTGAAAGCAGTGGTCATGTAAGCTATGTTTTAAACAGCTTCACAAAGTGTTTTCAACAGCACGCTATTGCTACTTCTGTAATGCAAACATTAAATAATAACGCAAGTATTGCAATAATTTATAGTCCGAA…
	Sca 704_73_685	685	16	133	0.120301	yes			TGGTAAAAACTTGTCTAAACAAATTGTCTAAATTTGTTCGCGAATCAGTTTGAATGATTTGATCAGTTCCTGCACGCACTGAATCGTCTGAAGCGGTTTCTCACTCGGAGTGTTGGATGAAGTGGCAGTGGATCGATTAAAAGTAAATCTGCAAAAGCATAGCCTACTGTTTGCCAGCGATGAAGATCTTTATTAGTTGAGCTGTGTATGCTGTCTGTGAACAATTCCACAGGTATCAATTTCATTAGATTTAAATTCATACAGCCACCATTGTAGAGAGAGAATGAAATGAAGCCGTCCCACGGTAATTTGTGGGCGCCGGCGAACTTTTCGTCTTTAGCGTAGACACAGTTCAGTTTACACGCGCCTGCAGAAATATACATTTGATTACATTTTGGA…
	Sca 704_77_319	319	0	11	0	no	yes	no	ATACAAATAGTGGAGCTCTGCAGCCATCTTTACACTAAACCAAAACAAAACATTAATAAACAGGGTAAAATTACATTTGTTTAAAAAAAAACCAAAAATTTGTTTTTGGTTACAAAATTATATTTTGTTGTCTGGGGTCACAGGTGTACACCCCAAATGAAGTAAGCTAGAGGGTTTAATTCATGAGATTAATGTTTTAAATAGAGTTTAAATAAGTTTTGAATATAGAAATATTAAATTATTTAAATAACTGAAATTATACTTTAAAAATTAAATTAAAAATCCTTTTAAAACTAGACTGGTTCCATCTGCACATGTT
	Sca 704_83_186	186	2	20	0.1	yes			CTGTATTGCATCCTTCTCGAGCATTTAATAATTTTAGACTTTTCAGTCTGAGTTAAATCTCTTTTTACAAGAGGATGTGGAGCTGGTTCTTCAAGAGTCACTCTCAATCTATCTCTCTATAAAGCCTATAAAAACAGTATTCGTGTATTTTACAACACTGTCATTCTTATTAAGTGTGGGTCATTT
	Sca 704_9_1519	1519	68	707	0.096181	yes			TTAATGAAATTAACAACAGGTGCACTAGACGGGCAACAATAGGACGACCCCCAAAACAGGAATGGTTTTACAGGTGGAGGCCACTGACATTATTTCCCTACTCATCTTTTCTGACTGTTTTTCACTAGTTTTGCATTTGGCTAGGGTCAGTGTCACTACTGGTAGCATGAGGCGATACCTGGACCCTACAGAGTTTGCACAGGCAGTCCAACTCACATCTATACGAGCCATTACCAGAAGGTTTGCTGTGTCTCCCAGCACAGTCTCAAGAGCATGGAGGAGATTCAAGGACACAGGCAGTTACTCTAGGAGAGCTGGACAGGGCCGTAGAAGGTCCTTAACCCATCAGCAGGACCGGTATCTGCTCCTTTGTGCAAGGAGGAACAGGATGAGCACTGC…
Sca 713	Sca 713_18_260	260	2	19	0.105263	yes			AGGAGTATTTGGAGAGGAGTAGATAGGAATGCAGGAACAACACAGCACTTAAGTGAAAATAAAGAGCAATAACACCAACAAACAGCAAAAATGGCTGTTATTCTAAATAACAATGCGTACAAATAAAATACAAATTATAGTGAATGAAGAAAATAGAAATAAGCAGAGAATCTAAATTAACTAAAAAAACCTGTTTTTCATTATTTCAATATGGCAGACAGGTACATTTAAGGAAAATGACAAATGACACATTGTCGGAA
	Sca 713_21_225	225	1	11	0.0909091	yes			AGACTCCCATTTAGGAAGAATAATAAAAATAGAGAGTGAAGAAAACTAATGGATACAATAGAGGCTAAGCTTCTAACTATTGTTTCCATTGAGTCAGTCACATTCAAAGTTAAGGCGATATTGATGTAATGAGGATTGGGGTATTGCCTGGAAGATCAATGACTTTCAAGTGGTAACTAAACAAGCCAATGGATATTAGCCAGTGCGATTTGCACGGGCGGCGAG
	Sca 713_22_716	716	2	19	0.105263	no	yes	no	ATGATACCAGGCCAAATTGACCAGGAGCATTTTTATTTTGCCTTTTCATCCTAAATGTTTTTTCCATTTACCATTGTTTTCTGTTTTTTAAATTTTAGGAAGGCTCTATACAGGCATGTATTGATGAAAAACGTGGAGAGTATCAGTGGCACGATGTTCACTGTGGAAAAATGACAGTCATGGAAACTGTAAGTATCTTTTATGGTGTTCATTAGATCTTCAAGTCAGATAAGTGTGGAATTGTGATCCTCATTTAACAGAGAAATTATCATTCTGAAAACAATAAAAAAAAAACCCTGAAATCTGCAAAATCACTTATTTGTTTACTGTGACATTTTCCACAAATGCTGAAAGTATTGTGTGATGAAAAGCAGCACAATTCATCCATGATGCACTAAT…
	Sca 713_28_870	870	24	360	0.0666667	yes			GCACAAACCACTTTCTCTTCACCACGCCACAGCTCAGACTATTTTTGCCACAAATAGATGTAGCATAATGGGTCAGTTTTCCATGTCCTCCGGGGCAGAACATCCTTTGTGGTGGATCTCGCGTCCAAATGGAGCACCAAAAGGAAAACTCAAAGCCTCTCAGCGACACAGCCAAATCACCGGTCCGTTCCACAGCGGTCCCAGCACATGAAGCCCACAGACACAGCCCAGGTGTGTGTCTCTCATACCCAACAGACGACATGCCATCCACACCAAACATGAATGGCTCCCCAATCTGCTCCGTAGCGGCCTCAGCACACAAAGCCCATAGACAAAGTGCAGGTGCGCGTCCCTCCCATTCAACAGCAGAAGGCCCGCTGCCCACACCAACCAACGGCA…
	Sca 713_29_622	622	0	43	0	yes			AATGAATCTGATTCTGTCAAATATGTACATTATTCTGTTGGTTTCTGTGGTTTGTGTCAATAGAACTGAATCAGACATTAATTGATATAAGCCAAAGGTCCCCAGCCTCCGGGTCACCACCCAGTTCTGGGGCATGGAAATGTTTCTACTGGGTTGCAAGAATGAAAAAATGTCTAGGCTAAATGCGATGCCACTGTATTATTTATTGTGCATTTCCCCATTAAGAGACACTATTCAAGTTTACATATGGCACAAGAAATCTTTGTTTCCATAATTATTAGGTTCAGCTAATAATAGCATGAATTTCTTTAGTGGAGGAGGTAAGAAATGACCAAACGATGGTGACAATGCAGAGACAGCTGATAAAAAAAAAAAAGCATTTAACTGAAAATATGATGA…
	Sca 713_34_126	126	2	22	0.0909091	yes			GTTATAACACAAGAGTATGTTCAACTATTAACAGTTATTTTTATTTCAACTGTCAGTTCCAGTCCTTAATGCTGATTGGTCAATAGCTGTGTTTTATTCACGATAAAACACGGCTATGACCGCTTC
	Sca 713_35_678	678	34	235	0.144681	yes			GCTTCACCCAACGGTTCTGTGTATCACTACACAACACACTTAGCAACCACTCTTAACAACGTAAACTGTATGTTCTCAGTTGATATTGTTCATTGAAGCTTACTGTATTATGTAGAAGAGTATTGTGACAAAGGGATAGAGTGAGCGAGTTTATTACCTGCATTCAGATTTAGCATTTTCCTTCAGGTCAGTCCTATTTTCATAATGAAAAATCTGTTTAAATGTCCGATGTATTATCTTGTCCTTTTAACAGATAAGGGGCTTTACCATGACTGACAGCGCTAGTCAAAGCATTTGTCAGTTGTGTCTTGTTCCGTGTTTACAACAATTCAGTCTTTTCAGTGTAAAAGTCTTCACTACTGACTGACACACTCATAAAGACAGTCTTTGCCGCCATCT…
	Sca 713_38_801	801	4	52	0.0769231	yes			GAGACATTGTTCTTTTATTTCAATAAACCTGTTTTTGAACAATATCATATGGTATGCGTGTGTTTTTGCTTACAACCTACCCCAGCATGTGTTACAACCTACCCCGGTAGTGTGGTAAGATGTAACAAAGGAACACCATGTATTTAACATTAACTCACAAGGTCTGTGATATTCTTGTAGAGGGTTGAACTGGTTCCATTTGTAGTGAACAAATGTGGGTACTTTGTATAAAAGTTTGAGAACTCAAGCTAAAAAATTCAGCAAGTTATAGGTGCTGAAGCAAAAAGTGTTACAACCATCCCCAGTCTCCCCTAATTATTTTTTTGAAGAAGAACAACAATTGCTGAGTGATTTAAAAAGATCTGCAGTGAGCCTCACATACTGACTTTTTGCATTGAA…
	Sca 713_41_244	244	0	19	0	yes			ATGAAATTCAAAGTCATCAAATCAAGTAATTTGCATCTTATCTGCATATGGGTGAAGTTACACACAAACCAGCTTGTATAAAGAGAGCTTATTTTATGTATAATCAAGTGCGTAGCTTAATAGTCCATGTTTTAAAACATTTTGAGTGAACACAGACAGAGTGAAGAATCATTCATGAATTTCCATCACTACTAATAGCCCACCACAGTTTTTTCATGTGGTTGTTGAATAATTTAGAGTTCAA
	Sca 713_42_1541	1541	3	50	0.06	yes			TCTGGTGTTATTGATCAACTGCTCAGTAAATAGAGTGTTTTATTGTCCTCAACAGACGTGAAGATCAGCGATCACTGGAGGCCAGTGAAGTGACCAAAACAGAAGCTGCTGGAAAGGTTGTGTGTGTTTTATTAGGGGTTTCATTGTGAACACCTATTTTGTGCTTCATGTGCTTGTTTCGTGACTGATAATCAGTGTTTGACATTCTAGTGTTATTACTGCTATAGTAGTTATTTAATAGTGATAGTCTGTTTGCTGCTATTATACCGCAGTGTTGGTTCTGTGGACACTGAATATAATGCAGTTGTAGATTGTAAAGATGTTCAGTCAAGTGTCATTGTTGACACTGTCATTTAGTGTCAAGTTCCATTAAAATATATTACAGAGCCTGAAGATACA…
	Sca 713_43_639	639	0	15	0	yes			TCTAGTGTATATTAAATCTCAAGTGTGTAATTATGATCCTCATTTAACACAGAAATGATCACTTTGAAAATGATGAAAACAGATTAATTTCATGAGAATCTCAATTAAAAACATCCCTGTAAAATCAAGCAGTCGTTCAGTGTAATATTTCCTTCAAATGCTGAAAGTATCTTGTGAAGAAAAGCAGCACAATTCATTCATGCTGCACTAATACATTATTATTTTCTCCACAGAAAACAGAGATGAATGAGTTTCCAGAACACTTAATTGTTGAGTTGAAGAGATCTGATTCATACAGCACAAATAGGTTAAGCTTCAGTAAAAATGAAGTGATCATTCGTCCTCATATCAAGGTACTCAAATAATACGCTAGTTTAATGGTTTAATACTTTACAGACA…
	Sca 713_46_248	248	6	49	0.122449	yes			ATGAACATCTCTGCTCTAAACTAAATGATTCTATGAACTTTCACAGACTTCCAGTCAGGAGAAGAAAGAGCAAAAGAAACTAGCCCTCAGACAAAAATAAATAATTAACAAATAAATAACTCTATGAAATTACTTTAAAGGGGTCCTGAATGGCATTGTTTTATAATGTTTCCTGGGGTGCACCTCTAATCAAAAATCATAATTTAGAAACAAAAGGCATTTTTCCTATCCTGATTTTAGNTGTTTTA
	Sca 713_47_1269	1269	13	199	0.0653266	yes			ATGGATAATTAATAAATATTGAACTCTCTTGAAAACTTTTAGCATACTTAAATAATTGTGTAAAGTTTTGATTATAGCAATATATTTAGATCGTGGCATGAAAGGTTGCAATGATGAACATGAAGCCATGCACAGACATGTTGTTGAGCTCATGAAAGCAGTGATCTCATCATTGCAACTGTTACGTCCTCCCATTTTTGTCCCAGGTAAATAAGGATCGAACAAGCAAAAAAAGTGGAGAGACTTTAGGGGATCTTTAGCTCTCCATTCCCAGAGTCACAAAACCACCAGACGTTGGGTTTCAATTTACGTGGCGTGTCTGCCTTTTATTTATAAAGCATGAGTATGAAGTGGTATGAAATAAAGTATTACAAATCCAAAAACAAACAAAAACATTAC…
	Sca 713_52_382	382	1	45	0.0222222	no	yes	no	CCACTAACCCTTTAAGTTGCGATAGCTAATTGCAGCAATATTTTTTTTATACAGTGTGTGAATTCGGAACAGTCAGTTGTTTCTCACATTTTAAAAATTATAAACCTATTACCAAACATTACCATTTCTGAATATTTCTTGATGATCAGGTAATGAGTCTTTATAACAAAATACAAAAAAAAATGACACTTGCTAATAAAAATAATTGTATATAACTAATAATATATAATTACGTTTTTTTTTGTTTGTTTTTTTTTTCAAAATGGATGAGGAAATTATAGCACCTTGAAAATGTCTGCAGCTTTTTAAAAATAAAAAATGGGGTGTCTGTCAAATGAAGAAAGGCTGTTGGAATTTCCAATACTGACAAATAGAAAGGTAA
	Sca 713_55_104	104	2	14	0.142857	yes			CAGCGCCGCATCCAGTGTAGAAAATATCACTGATTATAACGGGATCTATTATCTTTTGATGCGTCGCGCCACTCGCGTCCGGTGTACACAACTCTTCCTCCACA
	Sca 713_56_1102	1102	8	156	0.0512821	yes			ATTTAAGGACACAAAAGTGGATACAGGCATTTGAGACAGAGCATGTCATATTACTATAAGAACTACGCCCACTGGAGGGTAATGTAATCAGCGACAGGAAATATAATATATAAAAGTGACATTTGGATATTTGTCTTGACAGTGACTAAATGTTTACTGCACAGGTAGGCTTACTGAGGCATACTGAATGTCAGGATCCCAAAATTTACCCATTCTTCTTGCTGATGCTTCATGTCTTATTGCCTGTATCCACTTTTTTCTCCTTAAAGGATGGCTTTTATGGTTCTGTAGCTTATAAAAACTTAGTTTTGGGTTTTTTAGCTTGTTTGCTGCACACCTTGTCACACAGCAGCTTTTAGACCTTTTTCTGTTTTTTGTTATAAGTCAGAACTGACAAGG…
	Sca 713_60_181	181	6	42	0.142857	yes			ATAATTATACTGGTGCTGCGTTCGTTCCATAAGTAGAATAGGGAAGGTGTAGGACATACAGCGTAAGCATTTTGAAGAATACAAAAGTGCGGTTTTGGCGGAAGCACTTGGAAGGCAATAATTTGTTTATATAAAGCATATACATTTACATTTTTTTTCTGAAAATGACTGATCATTTCTC
	Sca 713_63_1024	1024	46	323	0.142415	yes			AGTTCCTCCACACCAAACTCACTCATCCATGTCTTTATGGACCTTGCTTTGTGCACTGGTGCAGTCATGTTGGAACAGGAAGGGGCCATCCCTAAACTGTTCCCACAAAGTTGGGAGCATGAAATTGTTCAAAATGTCTTGGTATGCCGAAGCATTAAGAGTTCCTTTCACTGGAACTAAGGGTTCAAGCCCAACTCCTGAAAAACAACCCCACACTATAATCCCCCTCCACCAAACTTTACACTTAGCACAATGCAGTCAGGCAAGTACCGTTCTCCTGCAACCGCCAAACCCAGACTCGTCCATCGGATTGCCAGACAGAGAAGTGTGATTGGTCACTCCAGAGAACACGTCTCCACTACTCTAGAGTCCAGTTGCGGCGTGCTTTACACCACTGCA…
	Sca 713_68_619	619	0	39	0	no	yes	no	TAATCTGTATTGTATAAAGAGCTACATAAATGTAGTGACTTACATGTCAAGGAGTGTTTCACAGGACAAAGGTGGAAAATGTGCATCTCAGACAACTGACCACTATCTATTTGCATCTTCCCCATCTCTTCTAGACCAACAATCACAGTTCCAGACTGAAGCACAGCATCAGGGGTTAGAAGCTCAGAAGGAGAGACTCATAACACAAGTATGCAGCTTTCTATAAATCCAATAATCTTGTTTTGTCTTTCTTGGGACTTCTGAATATATAAAGCACATTCATAAATTAGCCTAGAGTATAAATCTTGTCCACTCTTATACACATTGCAGGAAGTAACAAAACTTGGACAGAACTGAGCTGAAATTGTATTTGTCTCATAATTGATTACTTTGTACAGT…
	Sca 713_80_317	317	1	31	0.0322581	yes			GTTATTATGTACACTCCCTAATCCTGTTTAAAGGACCAAATGGGTTGGTTTGTACTATCAGATAATAGTTTATAGTCTAAACAATTGTATTAACAGTAATAACATATTGACACAAAATCAGTATTTTTCAACATTACTATCCATCAGTGGCCACTGTCTCCTGTGATTTTAGTGCATTAATACTAAAGAAAAGCATGTAACCAACTGTTAAAAACCCTGTGAACGTATATGTGTAAGACCTGTTATGACCCTGGTCTAGGTCAGGGAAGCAGCATAAATAAATAAAAATCAGTTTCAACAATTTCTTTCTTTTTTAT
	Sca 713_83_2777	2777	11	96	0.114583	yes			CGTTGCAGCAGCAATACAACCTGATAGCGTCGGATCGGCGTTCTGCGCGGCTGCTAGCTGCTTGCGACCGATCTGCAAAGGAATCTGCAAGAGGTCTGACGTAACAGACCTCATTGTGTTGTACTGAAAAAACAGCATGGCATTAGTTTTATATTTCTACATAGGATGTCTAAGGTATAACTAATCTATACCTGAAACTCTCAGTGAAAAAGATCTAGAACAGCCACTGGAAACACACATTCTGTTCAACACTGGAGAGTCAAGAGATGCTGGTCAAGAGATTTTCAAGTGATTAGATGTTGCCATATTGTGGTGAACCAATTAAATTGTGGATGTTTGCAAAAGATAAACATGTTTATATCTGATAAACATTAATGAGCAAATTAATTAGCTCTTTAC…
	Sca 713_88_157	157	4	59	0.0677966	yes			TGTTAGGTTTATTAGACTACAGACAGACACTACAGTGCCATGCGAAAGTTTGAGAACCCCTTGCAGAATCTTTGAAAATGTGAATAATTTTAACAAAATAAGAGAGATCAAAGATAGTCCACAAGAGAAAAAATAAAATAAAAAAATTGCTGAATTT
	Sca 713_91_292	292	0	17	0	yes			AGTATCACACCGAACTATTGCGGTCGTGAAACTGTGGTGAGTCATGCACTAGTCAGAACGATAACAGATACGCTTTCAAGAAAAATAATCATATTTAAGCATTTAACAGTTAATTACTTAACGCACACAATACTGCACAAAATAAAGCGATCACGAAGACTCTCTCTGTCCGAAACTCGTACAATCTGGGTCAATATGAACTAATACAGTAAAGTAGAAAATATACCGCACATCATCAGTTATATTTGGTAATATACTGACACCTGTTGGCACATTTGTGTAATTTACAGCA
	Sca 713_92_1121	1121	3	73	0.0410959	yes			TAGAAAAAAATAAAAATTCCTGGCCGTTTAGGGCTTCGGTATTCCCGGTAGCTGAAATGACATTAGAAAGAATTACTAGTGGAGTATTTAACCACCTTATCAATCTCAGGTTGTCTATGTCGTCTTCAGAGTTACCTATTGGTGTGTTGTCAGTTTGGCGCCAAGTCCCGGTAGCTGTAATGACATTAGAAAGTATTACCAGTGGAATATTTCACCACCAAATGAAATATCTGGTATGCTGTGTCTTGACTTATCTGTTTTGTTTAGCCATTACCATTAACTGGGTTTGAGGTGTGTGTTGGCAATTCTAAAAAATGTCTCCTGAATGTCTTTTTTGTCCCTGTTAAAGGATAAGAAATAAATAAAGATCAGTAATGTCTGGAAGCATATTGCATTCAT…
	Sca 713_93_3485	3485	9	149	0.0604027	no	yes	no	TATATTCAAATTGATATTTAATGAATTGAGAAATGAATGGAAAGCAGCTGAGTGCAGCATACAAGTCAACTAAACCCTGTGAATACAGAAAAGCATCATAAAATAAACTGAATTTACAGTTATGTCTATATTGTATGTCTTACATGATGGAAAAGCAAAAAGGTCCTCAGAAAAGTTTTCCGCTGGAAATAGCCAAAAAAAAATAAAATAAAATAAAATAAAATAAATAATAAAGATATAAAAATAATCATAATAAAATTTGTTACAGCAAAGTGCTTGATAAAGAATTCCTGTCAATCATTCACCCACTCACACCAATGCCAGCCATGCAATGACACTACAATCAGAGCAGTTAAGCTTTAGGTCTGTCTTGCTTGTTTACAAGGACGATTAATGAAC…
Sca 811	Sca 811_0_802	802	15	123	0.121951	yes			TTTCTTTACCTCTCGACATGTTGTCTGAACTCCTTCGTCATGAAGAGTGTCTGAAGAACTGCATTCAAGTAGGAGGTGGAGTCTGGATTCTCCAGCCCACAGTATCCTTAAATGAGAAACACATTATTAACACTGACTGACGTCAATCCAGCTGACCACAGAAACTTCAGAAACACATCCAGCAGATCTTACAACATACAGAGCCATCGAGTATCCATCGAGATCAGAAACTGACTAACTCCAAGCAAATGTTGACTAGCTTAAAAATGAGTAGATCTGGACACAAGTCAATCAATATTCATCAGCTTTAACAGCAATGAGATGAAATGTGAGTCATCTATCATTTTGTGTTAATAATGTCCATCTTCAGAAAACAACCCAAATATAAATGTTTGATTG…
	Sca 811_11_604	604	1	26	0.0384615	yes			CGTTGTTAATACAAGGTATCAATACATAACATTTACAGGCGCAAAATGCAAAATTTTGTACATTTAGATAGCTGAAACATACAATATGGACATATTGACAACATTAAAACATAAACATTGTTGTGTATTTATAGCTAAAGAAATGCAAAATATTCAGGGATCTTTTATATCATAAAGACATTTGTATAATTACCCTTGTACCATTTTATAGATACATTTTAGATCCCTTAACCCCACCCCAAACCTAAACACAACCATTTTATAGAGAATATAAAATCAATGTAATGCACAGAAATGTAGGAAAATTGCAATTAGAAAAATGTAAAAAAATATATATATATATTTTGAGCTGCTAATTCACTCATACCTCTAAACCTTCCATAACCATTTCTTAAAAAT…
	Sca 811_14_1178	1178	7	123	0.0569106	yes			TTTGTAATTAACTTCAAATGCATCACAGATTAAGTTCATATTAAATGCAACTACATTTGAATTTTTTTTTTTTGAATTATTTTTTTAAACCACTTAAGTGGAACTTTAATACAACTTTATATTTACTTTTGCAATTGTTTTTAGTGTCTTTAAAACATAGTTAAAGTGCACTGCTCATTGTACTGACAAGCAATTAATATGAACTAAAATATACTTTAATATCAGTTAACAATACACCTAAGTGTTGGAGTGATTTTGGATTCGCCTAATGTATCTGTGTACGCTGACCCTAGATAAACAGTCTCTACACAAATAGAAATCTCATATAGCAACAACCTAAGGCCAAGGCCTTTGGGAAAGGATTGGTTAGCTTATATTTACATTTCACTTGGTCGGGAG…
	Sca 811_16_1727	1727	5	63	0.0793651	yes			AATATGTGGTGTATAGGTATAAATAATGGTTGTACTGTATTAAACACTTTCTTTTTGCAGGAATCACACTGTGGGATAAAGAGAAGCTACAGCAGAGTCTACGAGTCCATCCCCAAATTAACACAGATTTCAAAGTCACAGCTTCAGACTCCATTCAGGAAAAATCCAACTTACTGAACATTGATGGCTCTCTGAAACTGAGTGTTTTAGGTGGACTCGTCAGTGTTACTGGAGCAGCCAAATATCTCAACGACACCAAGAAGTCTTTCAGACAGCAGAGACTGACACTACATTATCATTCAACCTGCAGGTATGAAGAACTGACCATGAACCACTTGGCATCTGCAAATATAGTTCATCATGAGGTTCTTGATAATGATACAGCGACACACGTGGTGA…
	Sca 811_17_2491	2491	11	188	0.0585106	yes			GCAGCGCTGGGGAAACTCAACTACACCGTATACAGTGACGTCATCAGCGTCACCACAGAGGTATGATGATCATTCATAGCTTCATGAGAATAAGTAATAGATTTCTTCTCATCTTGGATATAGTTTGCCTCATTTTGTTAATTAGTATCAAATGCTTCTTTCAGAGAAGGAACCGGTCTGTTATGGGTAAGTCTTTTTTTTTCCCCTCAATTTCAGTAATGATTCACTCTCTAAAATAAAAAAATTAATTGCTTTTATTAGTCACATGGGCGATCACATTGGCTCTCTGGCCTTCTTAATTTTGTGAAGTAATTAATGTCTCAGTGTTTGTACAATTGATGTGTTGTTAACATCATCATGGTCAATTAACATTTTAAAGTTTTTTTATTTTTATTTATT…
	Sca 811_19_580	580	7	83	0.0843373	yes			TAATTGGGAAACGCCTGCCCCAGTCCAGCTCTGGTGATTCCTCTCTTCTAGAGCCAGAATGAAGAACTTCTAATGATGGAAATATTTATATATTAATGCGTTTATGCTGTTCATGTGTTGTAGCCTGGAATATTTACATATAGGCCTACCTAATATTAACATGGAATATCCAGCATATACTCATTGTATCACTGTGCGTTGGAGATGTGATTTTTTTTTTTTTTGATTTTCATGTGATCTGTGGAAATTAATCTTCATTACCTCACTGACACGTCACGTGCCGGGCTCAAATACAGAGCTTGTCGATTGAGCCGTCATACCGCTATCCATTTAGTGCAATATTATAATTATACCAGTCATACCTATATGTATGTAGCTTTTCCTAAATGTATTAGTGTA…
	Sca 811_22_1407	1407	2	58	0.0344828	no	yes	no	CTGGTGTTTTCACTCTAATGTCTTTATTTTTAATGTTTTTATGAACTTATATAGTAAGCAAATCCATAAATTAGCTTAAGAGATAAACTGAGATAGGATCTGAAGCTCTGAATGTTACATTAGACGTATTAAAAGTGTGTGTTTATCTCTGTTGCTGCATTACTGCATTTGTTCATATATTATTGCAATTACAGTAGCAGAACTGATTTCTTTACAGTGATTACCAGAACAACTTTATTTCTCAGTGTGTTTTTAGATGAATTTCCCATTATTGTCTCCTTTGTTCATTTAGGGATCTGCTGTGAATGAACGCATTGATGAAATGCGTAAAGATCTACACTGCAGTCACTGTTCAAATAGACCAATGCTGGAAAATGCAAGTATCTTTTCTATTGAGTC…
	Sca 811_23_533	533	0	20	0	yes			CAGATTCATCAGTCTAAAGAAATAAAGAACAGTAGTCATAAACATTTATTTTAAATATTTTTCTGTTAGTGAAAATATAGTATATGTAATACAGTATATCAAATGTGTGGATGATGTTTCACATATTATATTTCTGCAAAACTATTTTTAAAGGTTCCTGCGGAAATGTTTTCAGAAAAAAGTTTTTTGGCCAAATTGAAATTATTTTTTCATCCAGAATCACGCAACTCACTCAGGTACCAGAGATTTGCTCTATACACAACTGTATTTGTGAGTTTGATATTGTTAGATATGTTACTTGATTATGAAGTTCATCTTTATTCACAGGTGTCCACCTGCCTATCTAGTCTTCTACAAACGCAGTGAGTATCACATGATTCTGTGACGCATAAACTATAA…
	Sca 811_30_1549	1549	16	148	0.108108	yes			TAATGGATCAATGAGTATGAGCTGAAGAAAGTGCTTCCATCCACATCCATCATGAACATACTCCACACGGCTCCGGGGGATTGTGTAAATGTTTGTGTAAAAAAAAAAAAAATATCCATATTTAAACAAGTTATGAAGACAAATATCGAGCTTCTGCCAGACCACCTTCTGTATTCAAGTTATGGAAAAAGCATAACTGACACCTTACACTTTCTGAATTTACTCAAAAATAAAAGTACACTGTCCTGTCCCGTCACTTACGATCTGTGTTTGAACGGGGTTTTGTTGCTCCTGTATATTGAGGCACTGAGTCTCCTTCTTGAATCTTCCCTTTCTCTACTCCGCTCTGGTAAAATGAACTGCCAATCTTCAGACGATCTGAAGAAACCATCACAATAT…
	Sca 811_45_1402	1402	14	60	0.233333	yes			TTTTGGCTTGACAAATTTCACATAAAGGGTTAAAATTCTATTTGGAACAATCACATAATGTTTCCGAACATATTCATGAAAAAATAGATACATTTGCTTGAAGTAAAAAACATGACAATGATGTATCATATTTCACACTTTAATAGTTCCTAAAAATGCACGAAAGTGATATGATAAATATGCAAACTACGTATACAGATTCATTTGCAAATAGATAAGCATGCCATAAATTTAACTTTTATTTAAAATTTAAGGTAAACCATGTAAAAAACGGTGTAATCTTAAAGCAAACAGCCCTGTTGTTGATATCAACTTTATCTGCTTAATCAGTTTGTCTGGGTGTGACACCAGCTGAGCATACATCGTAATGTGTAGATGTTTTTATGCACTCATCAGCAG…
	Sca 811_50_718	718	2	48	0.0416667	no	yes	no	AAACCTAATATGACTACCTATGTACAATACACATTAATCGCACATTATCGTGCATGTAATCAAATACGTTGGGTGACTGCCCCCTATTGGGGAATGGCATATTAAACCGTGATGTACATTTATTCAAATTTAACAAATGACAGTTGAACATTTCAAACACTAAAACTACCTTCTGCAAAATTCTATTGCTCAACAAAAAGTAACAAACTATAAAACCCCCTACCCAAAACTTAACAACAGAAAAAACAGAAATAAGAAACAACAAAAAAAAAGAACAGTCATACCAAACAAAGAGGACCGTCTTAGTTCAAACACCTCGAGATTGCAGTCCGTGAAGTGCCGAATCAGCTATCCAGCCTTGTCTTGGCTGTCAAAACTGTTCCGAGACAGCACAGTTAT…
	Sca 811_51_281	281	0	20	0	yes			GACCCAATATTATCAGTCATTACATGTCCTTTAGCCTCTCTCCTCTTCCTGTACTACCAGCTGTAATTCTCTGTGAGTATTTTTGTCTGTGTATTTATGTTGCATCTACTATTGTTTGTTTTTCATCCATTGCCACAATCCTTTTTCTGTTGTTACTTTTACTATGTCATCTATCTCTGTTTTATGTATGAAACTGTACCATGATATGCAACTGCATTCATTTCTATCCTTGGACTGGACAAATGTCTACTGTCCACTTGATTGTGATATGATTGTTTTGT
Sca 3194	Sca 3194_0_1845	1845	35	427	0.0819672	yes			AAAGGGTTTACCCTCCGGAGTGAGAGCTTCGAAGGGATGAAGGGTGTAGGGCTCAAAAAAACTCTTGTTCTGGAAAGCACTTCAGCGTCATCTTAATGAAACAATCAAGGAAGCGCCTTTGCCTCACATTTTGTACGCTGGTCAACCCCCCCAAAAACACGCATTGTTTAACGTTAGTTTATTTATTTACGTTAAATATAATGTATATTTTGACTATGTATTTGAAACATTTGAATGGACTGATAAAGGGAGCTGTTAAGTATTGTTGTTGAAGTACAATGTCGTTTTGACTATAATAATGTACCAAATCTAACTCGTATAAATATTACAGTAGTATAGAAAAATACTATACATACATTTATAGTTAAAATCGAACTCCAAACCTCCTGTACCCAGAAC…
	Sca 3194_1_986	986	16	344	0.0465116	yes			TTGTTGTTACGTGACGTAGCGATGTCTGACTAGGGTCGACACGTGGGTTGATGACATCATCGTTTCACAAAATATACGGATTGGCTGTACACACGAAAACGCAAGGATGTCACTTTCAGATTTATCCACTCTGAGACCTGGTTTCAAAAATTAGCGTATTCACATTCTGAAAAAGCCGGATCCGTCTGGATGAAACACCTATATGATACAAAATTTATGCATATACACCTAAACACATCTCCGTGTGGACGGGCCCTAAATTGCTCATACAAGTACATTAACCAGGAGTCATATTTTGTAGAAAGAGAACAAAGTTTGAACTCTTATTATTCTGCTCTTATGATAGCTGTTCGAGACATGTAAAGACAGCTGTGTCTAAGGTCATGAAGGTCAATAAAA…
	Sca 3194_2_438	438	14	158	0.0886076	yes			GAAAAGCAGAAGCAGCGCCAGTGACTGTGTCATAATAAAAGTCCCGCTGCTCGTGAGGCGTGTGTTGCACAATCGCTCCAGCTCCTCATTCAGCTTCACAACACTCGCTCCTGCTCTGCTTCATACTACAGTAAAGCTAATAATCGCATCCATGAACATGATTTCTTCACGAGCCCTATCCCGATTCTTTTGCACCGTCCGTTGAGGTGGACCACATGTCCCAAGATTCCACGCTAAAACTTGGCATCATCAAGCTACGCCTTTGTTTTGAATAGACCTCTAGCGACCTCTAGCGGACAATTCTTACATACTGCACCTTTAAATGACCTCATTTGTGTAAAGAACTTGATTTTCCTGCGAAGACAACAGCTGAGATCAAGTACCCTGCAATAAAGCTAA…
	Sca 3194_6_815	815	7	84	0.0833333	yes			TTACCTTGAGTCCCGCCTCGTTACAATTTCATCTTAGAAAATGCTATTGTGTATTTTCTTTTTATTTAAAGTATGGAAGAGTTTATGTACTGCAGTTTTATTATTAACAGAATCATTTTAAACTGATTTACTTAAATGTAAATCAATCCACACTATATTTCACAAATTATTTCACATTAAAACAGATATTACCTGATAGAAAAGATACTTGCCCAGTCTGTTATTTTCTGACAGTTACGACAACGCAGCTGATACTTTTCACACATTTGAAGAATATGTGCCTCTAAAGCATCTTCCTAAATGGAAAGAAATATTTCAAAATAAGATTGCACAGTTGCACTGATCATTCAAGCTTGTACATTAATACACTTAAAATATAGACATATATTCAACAGAGTC…
	Sca 3194_8_678	678	20	176	0.113636	yes			TGGAGGCTTCCTAATGATTGTACACACTGTAAAGACAGTAACAGTGGTATTGATTGTACCATATCAGTCCAAGTGTGAGTCCGATAATGAAACACTGGAAGAACAGGTTGTGATTCTGTGGAGCAAATAATGGTCAAAATAAAGAGGAGGTTAAGGAGATTTTACCAATCAGTGACAAACTTACTGGTGACGTCGGAATGGATACAAGAACCCTGTTGTAAGATGATTTCTGCACTCATATCTGCTCTTATTTCTACGCTAGATTGATAAATGAGACCCATTGAGCTTCTCTCAGTATTTTAACGTTTCTGTTCCAGCGTTCCTTCTGTATTATTAACGTTCCGAAACCAGTTTGATTAAAAAATAATGGTCAATAATGTTATTTGTTAACTTTATTTT…
Sca 28791	Sca 28791_0_786	786	0	51	0	yes			TTTTTTTTTATGTATAATTTTCTGGAATCATTTATTCATTCATTCATTCGTTTGCCTATGCATTTATTTATTGTTTTTGCAGGTTTTCGTCCTCCATAGTAACATAATATAAATACACCCTGTGGTCAAAATGTTGGTGACCTCATTCAGTCTGTCTGCTCTTTTTGTTTTGTGCAGGACAGGTGTGTCTTATGTAGCATAATTTCACAAAGCCAAAGTCATGCTGATTTAGCTGTAAATCTTGAAATAATAGGCCTACAATCTAATTTAAATAAAAAACAACTGCTCATACTCATGTGTTTTGCATCTTTGCATCTTTGTTTTGATTGTGATCACTACACATTTTTTAAGGCCAATTTGGCATGTTATAGAACAAATAAACAATAAATAAAATTGCAT…
	Sca 28791_1_303	303	2	47	0.0425532	no	yes	no	GTGGAATGTGCTGGAGGCAAACACAGATTTTTTTTTTTATTCAAGAAACATACTTGACTCTACATAGATTTGTTTGTTGAGTCAAATATCTAAAGGAACTGTTAAGAATCATTTACATATATATGAAGAGGACATAAAATACAAGGGACAAACAGAGAAATAAGGAGATAAAGTACCATACATTTTATGAGGAAACAATACTAAGAGATAGATAATCAGAAAAAAAGTGGGTCAGTACATGAGAAAGCTGATTAAATTTGACCATCAGAGCCATTACAAAAGAACTGTTCATATAGTTTTAGG
Notes:Fi-reads is the number of female-pool aligned reads against Fragmenti in male-gc-assembly, and Mi-reads is the number of male-pool aligned reads against Fragmenti in male-gc-assembly. Thus, Ri denotes the ratio that divides the Fi-reads by the Mi-reads, Ri-norm is the momalization of Ri value, and can fairly describe the difference in the ratio of alignment reads against the reference genom…

## Sheet: Sheet1
Sca 971_11_1003
Sca 971_13_553
Sca 971_15_230
Sca 971_16_227
Sca 971_19_633
Sca 971_3_662
Sca 971_30_188
Sca 971_34_3238
Sca 971_4_1894
Sca 971_5_487
Sca 971_6_85
Sca 971_9_1908
Sca 971_32_446
Sca 704_13_1697
Sca 704_15_1909
Sca 704_20_2313
Sca 704_27_417
Sca 704_33_2332
Sca 704_46_600
Sca 704_49_333
Sca 704_50_522
Sca 704_53_1214
Sca 704_54_196
Sca 704_63_267
Sca 704_69_448
Sca 704_7_205
Sca 704_70_756
Sca 704_73_685
Sca 704_77_319
Sca 704_83_186
Sca 704_9_1519
Sca 713_18_260
Sca 713_21_225
Sca 713_22_716
Sca 713_28_870
Sca 713_29_622
Sca 713_34_126
Sca 713_35_678
Sca 713_38_801
Sca 713_41_244
Sca 713_42_1541
Sca 713_43_639
Sca 713_46_248
Sca 713_47_1269
Sca 713_52_382
Sca 713_55_104
Sca 713_56_1102
Sca 713_60_181
Sca 713_63_1024
Sca 713_68_619
Sca 713_80_317
Sca 713_83_2777
Sca 713_88_157
Sca 713_91_292
Sca 713_92_1121
Sca 713_93_3485
Sca 811_0_802
Sca 811_11_604
Sca 811_14_1178
Sca 811_16_1727
Sca 811_17_2491
Sca 811_19_580
Sca 811_22_1407
Sca 811_23_533
Sca 811_30_1549
Sca 811_45_1402
Sca 811_50_718
Sca 811_51_281
Sca 3194_0_1845
Sca 3194_1_986
Sca 3194_2_438
Sca 3194_6_815
Sca 3194_8_678
Sca 28791_0_786
Sca 28791_1_303
